# Supplementary material for: LUMI-PCR: an Illumina platform ligation-mediated PCR protocol for integration site cloning, provides molecular quantitation of integration sites
Source: Mob DNA. 2020 Feb 4;11:7. doi: 10.1186/s13100-020-0201-4 (PMC7001329; doi:10.1186/s13100-020-0201-4)
Supplement: Supplementary file 2 — Additional file 2: Table S3. The additional excel spreadsheet contains primer sequences, adapter sequences and example sample sheets. [file 13100_2020_201_MOESM2_ESM.xlsx]

## Sheet: Primer design
Adapter primers
Universal adapter lower strand (adapter_lower)	GATCGGAAGAGCGTCGTGTAGGGAAAGA
Unique upper strand adapter primers with UMI (example #1)	AATGATACGGCGACCACCGAGATCTACACGAAATACAGANNNNNNNNGTGACTGGAGTTCAGACGTGTGCTCTTCCGATCT
	Index bases are in red, random UMI bases are N residues in green.
Primary PCR primers
Primary/secondary PCR adapter end	AATGATACGGCGACCACCGAGATCTACAC
Primary PCR LTR end	GCGTTACTTAAGCTAGCTTGCCAAACCTAC
PB 5' ITR primary	GACGGATTCGCGCTATTTAGAAAGAGAG
Secondary PCR primers
Primary/secondary PCR adapter end	AATGATACGGCGACCACCGAGATCTACAC
Secondary PCR LTR end barcoded/i5 primer (example #1)	CAAGCAGAAGACGGCATACGAGATTCTGTATTTCGCTAGCTTGCCAAACCTACAGGTGG
	Index bases are in red.
Sequencing primers
Read 1 sequencing primer (from adapter reading sheared DNA end).	TTCAGACGTGTGCTCTTCCGATC
Index 1 sequencing primer (from LTR running toward flowcell).	TGTAGGTTTGGCAAGCTAGC
Index 2 sequencing primer (flowcell bound primer not provided).	AATGATACGGCGACCACCGAGATCTACAC
Read 2 sequencing primer (from LTR running into insert).	GCTAGCTTGCCAAACCTACAGGTGGGGTC
Optional Read 2 sequencing primer (greater offset from junction).	GCTAGCTTGCCAAACCTACAGGTGG
PB 5' ITR seq	GCGTCAATTTTACGCAGACTATCTTTC

## Sheet: Unique upper strand adapters
Adapter primer	96 upper strand adapter primer sequences. NNNNNNNN is 8bp random bases for UMI.	Index bases (as read from the second index read).
adapter_upper#1	AATGATACGGCGACCACCGAGATCTACACGAAATACAGANNNNNNNNGTGACTGGAGTTCAGACGTGTGCTCTTCCGATCT	GAAATACAGA
adapter_upper#2	AATGATACGGCGACCACCGAGATCTACACGTATCGGTATNNNNNNNNGTGACTGGAGTTCAGACGTGTGCTCTTCCGATCT	GTATCGGTAT
adapter_upper#3	AATGATACGGCGACCACCGAGATCTACACAGCAACTCCCNNNNNNNNGTGACTGGAGTTCAGACGTGTGCTCTTCCGATCT	AGCAACTCCC
adapter_upper#4	AATGATACGGCGACCACCGAGATCTACACAAACTTCCAANNNNNNNNGTGACTGGAGTTCAGACGTGTGCTCTTCCGATCT	AAACTTCCAA
adapter_upper#5	AATGATACGGCGACCACCGAGATCTACACTTGAGTAACCNNNNNNNNGTGACTGGAGTTCAGACGTGTGCTCTTCCGATCT	TTGAGTAACC
adapter_upper#6	AATGATACGGCGACCACCGAGATCTACACCACACGATCTNNNNNNNNGTGACTGGAGTTCAGACGTGTGCTCTTCCGATCT	CACACGATCT
adapter_upper#7	AATGATACGGCGACCACCGAGATCTACACCGATTTTAGTNNNNNNNNGTGACTGGAGTTCAGACGTGTGCTCTTCCGATCT	CGATTTTAGT
adapter_upper#8	AATGATACGGCGACCACCGAGATCTACACCTAACAAGATNNNNNNNNGTGACTGGAGTTCAGACGTGTGCTCTTCCGATCT	CTAACAAGAT
adapter_upper#9	AATGATACGGCGACCACCGAGATCTACACGCTAACATGCNNNNNNNNGTGACTGGAGTTCAGACGTGTGCTCTTCCGATCT	GCTAACATGC
adapter_upper#10	AATGATACGGCGACCACCGAGATCTACACCACAGGAAAANNNNNNNNGTGACTGGAGTTCAGACGTGTGCTCTTCCGATCT	CACAGGAAAA
adapter_upper#11	AATGATACGGCGACCACCGAGATCTACACAACGATATCCNNNNNNNNGTGACTGGAGTTCAGACGTGTGCTCTTCCGATCT	AACGATATCC
adapter_upper#12	AATGATACGGCGACCACCGAGATCTACACTAGGAGATTGNNNNNNNNGTGACTGGAGTTCAGACGTGTGCTCTTCCGATCT	TAGGAGATTG
adapter_upper#13	AATGATACGGCGACCACCGAGATCTACACCGTCAGCATANNNNNNNNGTGACTGGAGTTCAGACGTGTGCTCTTCCGATCT	CGTCAGCATA
adapter_upper#14	AATGATACGGCGACCACCGAGATCTACACAAAGCCTACTNNNNNNNNGTGACTGGAGTTCAGACGTGTGCTCTTCCGATCT	AAAGCCTACT
adapter_upper#15	AATGATACGGCGACCACCGAGATCTACACGACGTCATACNNNNNNNNGTGACTGGAGTTCAGACGTGTGCTCTTCCGATCT	GACGTCATAC
adapter_upper#16	AATGATACGGCGACCACCGAGATCTACACCGAATAAACANNNNNNNNGTGACTGGAGTTCAGACGTGTGCTCTTCCGATCT	CGAATAAACA
adapter_upper#17	AATGATACGGCGACCACCGAGATCTACACAAACCCTCTCNNNNNNNNGTGACTGGAGTTCAGACGTGTGCTCTTCCGATCT	AAACCCTCTC
adapter_upper#18	AATGATACGGCGACCACCGAGATCTACACAGTCACACGCNNNNNNNNGTGACTGGAGTTCAGACGTGTGCTCTTCCGATCT	AGTCACACGC
adapter_upper#19	AATGATACGGCGACCACCGAGATCTACACCCAAAGCTGANNNNNNNNGTGACTGGAGTTCAGACGTGTGCTCTTCCGATCT	CCAAAGCTGA
adapter_upper#20	AATGATACGGCGACCACCGAGATCTACACGTACACAGTCNNNNNNNNGTGACTGGAGTTCAGACGTGTGCTCTTCCGATCT	GTACACAGTC
adapter_upper#21	AATGATACGGCGACCACCGAGATCTACACTCCGACTTTGNNNNNNNNGTGACTGGAGTTCAGACGTGTGCTCTTCCGATCT	TCCGACTTTG
adapter_upper#22	AATGATACGGCGACCACCGAGATCTACACTATGAAGTCANNNNNNNNGTGACTGGAGTTCAGACGTGTGCTCTTCCGATCT	TATGAAGTCA
adapter_upper#23	AATGATACGGCGACCACCGAGATCTACACCGCCTTGTGANNNNNNNNGTGACTGGAGTTCAGACGTGTGCTCTTCCGATCT	CGCCTTGTGA
adapter_upper#24	AATGATACGGCGACCACCGAGATCTACACTTCGACGCTANNNNNNNNGTGACTGGAGTTCAGACGTGTGCTCTTCCGATCT	TTCGACGCTA
adapter_upper#25	AATGATACGGCGACCACCGAGATCTACACTGCCCGTCCGNNNNNNNNGTGACTGGAGTTCAGACGTGTGCTCTTCCGATCT	TGCCCGTCCG
adapter_upper#26	AATGATACGGCGACCACCGAGATCTACACTAACAGAGAGNNNNNNNNGTGACTGGAGTTCAGACGTGTGCTCTTCCGATCT	TAACAGAGAG
adapter_upper#27	AATGATACGGCGACCACCGAGATCTACACCGTGACTCTANNNNNNNNGTGACTGGAGTTCAGACGTGTGCTCTTCCGATCT	CGTGACTCTA
adapter_upper#28	AATGATACGGCGACCACCGAGATCTACACTAGACTCATGNNNNNNNNGTGACTGGAGTTCAGACGTGTGCTCTTCCGATCT	TAGACTCATG
adapter_upper#29	AATGATACGGCGACCACCGAGATCTACACCAGTAAACGCNNNNNNNNGTGACTGGAGTTCAGACGTGTGCTCTTCCGATCT	CAGTAAACGC
adapter_upper#30	AATGATACGGCGACCACCGAGATCTACACCGTTACTGACNNNNNNNNGTGACTGGAGTTCAGACGTGTGCTCTTCCGATCT	CGTTACTGAC
adapter_upper#31	AATGATACGGCGACCACCGAGATCTACACGCCCTTTCCTNNNNNNNNGTGACTGGAGTTCAGACGTGTGCTCTTCCGATCT	GCCCTTTCCT
adapter_upper#32	AATGATACGGCGACCACCGAGATCTACACACACGGTCTTNNNNNNNNGTGACTGGAGTTCAGACGTGTGCTCTTCCGATCT	ACACGGTCTT
adapter_upper#33	AATGATACGGCGACCACCGAGATCTACACCAGATTAAGGNNNNNNNNGTGACTGGAGTTCAGACGTGTGCTCTTCCGATCT	CAGATTAAGG
adapter_upper#34	AATGATACGGCGACCACCGAGATCTACACATCAAGTAAGNNNNNNNNGTGACTGGAGTTCAGACGTGTGCTCTTCCGATCT	ATCAAGTAAG
adapter_upper#35	AATGATACGGCGACCACCGAGATCTACACCATCGCTACCNNNNNNNNGTGACTGGAGTTCAGACGTGTGCTCTTCCGATCT	CATCGCTACC
adapter_upper#36	AATGATACGGCGACCACCGAGATCTACACGGAACATGGANNNNNNNNGTGACTGGAGTTCAGACGTGTGCTCTTCCGATCT	GGAACATGGA
adapter_upper#37	AATGATACGGCGACCACCGAGATCTACACCGACAAACAANNNNNNNNGTGACTGGAGTTCAGACGTGTGCTCTTCCGATCT	CGACAAACAA
adapter_upper#38	AATGATACGGCGACCACCGAGATCTACACATACGAAGCCNNNNNNNNGTGACTGGAGTTCAGACGTGTGCTCTTCCGATCT	ATACGAAGCC
adapter_upper#39	AATGATACGGCGACCACCGAGATCTACACGTGATCTAACNNNNNNNNGTGACTGGAGTTCAGACGTGTGCTCTTCCGATCT	GTGATCTAAC
adapter_upper#40	AATGATACGGCGACCACCGAGATCTACACACAAACAAACNNNNNNNNGTGACTGGAGTTCAGACGTGTGCTCTTCCGATCT	ACAAACAAAC
adapter_upper#41	AATGATACGGCGACCACCGAGATCTACACTTAGACCATCNNNNNNNNGTGACTGGAGTTCAGACGTGTGCTCTTCCGATCT	TTAGACCATC
adapter_upper#42	AATGATACGGCGACCACCGAGATCTACACGCGACATACCNNNNNNNNGTGACTGGAGTTCAGACGTGTGCTCTTCCGATCT	GCGACATACC
adapter_upper#43	AATGATACGGCGACCACCGAGATCTACACACATCAACCTNNNNNNNNGTGACTGGAGTTCAGACGTGTGCTCTTCCGATCT	ACATCAACCT
adapter_upper#44	AATGATACGGCGACCACCGAGATCTACACTCGCTTCAAGNNNNNNNNGTGACTGGAGTTCAGACGTGTGCTCTTCCGATCT	TCGCTTCAAG
adapter_upper#45	AATGATACGGCGACCACCGAGATCTACACTGAACTATGTNNNNNNNNGTGACTGGAGTTCAGACGTGTGCTCTTCCGATCT	TGAACTATGT
adapter_upper#46	AATGATACGGCGACCACCGAGATCTACACGAGTCCTACTNNNNNNNNGTGACTGGAGTTCAGACGTGTGCTCTTCCGATCT	GAGTCCTACT
adapter_upper#47	AATGATACGGCGACCACCGAGATCTACACTTTAGATACANNNNNNNNGTGACTGGAGTTCAGACGTGTGCTCTTCCGATCT	TTTAGATACA
adapter_upper#48	AATGATACGGCGACCACCGAGATCTACACTGGACCCCACNNNNNNNNGTGACTGGAGTTCAGACGTGTGCTCTTCCGATCT	TGGACCCCAC
adapter_upper#49	AATGATACGGCGACCACCGAGATCTACACGTGCTTCGAGNNNNNNNNGTGACTGGAGTTCAGACGTGTGCTCTTCCGATCT	GTGCTTCGAG
adapter_upper#50	AATGATACGGCGACCACCGAGATCTACACCAACTAGGTANNNNNNNNGTGACTGGAGTTCAGACGTGTGCTCTTCCGATCT	CAACTAGGTA
adapter_upper#51	AATGATACGGCGACCACCGAGATCTACACGCCCATTGAANNNNNNNNGTGACTGGAGTTCAGACGTGTGCTCTTCCGATCT	GCCCATTGAA
adapter_upper#52	AATGATACGGCGACCACCGAGATCTACACTAACCCGCGTNNNNNNNNGTGACTGGAGTTCAGACGTGTGCTCTTCCGATCT	TAACCCGCGT
adapter_upper#53	AATGATACGGCGACCACCGAGATCTACACCTACCGATGANNNNNNNNGTGACTGGAGTTCAGACGTGTGCTCTTCCGATCT	CTACCGATGA
adapter_upper#54	AATGATACGGCGACCACCGAGATCTACACACTTACAGTCNNNNNNNNGTGACTGGAGTTCAGACGTGTGCTCTTCCGATCT	ACTTACAGTC
adapter_upper#55	AATGATACGGCGACCACCGAGATCTACACAATATGCAGANNNNNNNNGTGACTGGAGTTCAGACGTGTGCTCTTCCGATCT	AATATGCAGA
adapter_upper#56	AATGATACGGCGACCACCGAGATCTACACATTACCGCGGNNNNNNNNGTGACTGGAGTTCAGACGTGTGCTCTTCCGATCT	ATTACCGCGG
adapter_upper#57	AATGATACGGCGACCACCGAGATCTACACACCAGAGTTCNNNNNNNNGTGACTGGAGTTCAGACGTGTGCTCTTCCGATCT	ACCAGAGTTC
adapter_upper#58	AATGATACGGCGACCACCGAGATCTACACACATGGAATCNNNNNNNNGTGACTGGAGTTCAGACGTGTGCTCTTCCGATCT	ACATGGAATC
adapter_upper#59	AATGATACGGCGACCACCGAGATCTACACCCAGTTCTATNNNNNNNNGTGACTGGAGTTCAGACGTGTGCTCTTCCGATCT	CCAGTTCTAT
adapter_upper#60	AATGATACGGCGACCACCGAGATCTACACGCCTATGTTTNNNNNNNNGTGACTGGAGTTCAGACGTGTGCTCTTCCGATCT	GCCTATGTTT
adapter_upper#61	AATGATACGGCGACCACCGAGATCTACACGATTGTTGCTNNNNNNNNGTGACTGGAGTTCAGACGTGTGCTCTTCCGATCT	GATTGTTGCT
adapter_upper#62	AATGATACGGCGACCACCGAGATCTACACTTCGTAAGAGNNNNNNNNGTGACTGGAGTTCAGACGTGTGCTCTTCCGATCT	TTCGTAAGAG
adapter_upper#63	AATGATACGGCGACCACCGAGATCTACACCCCAGATACTNNNNNNNNGTGACTGGAGTTCAGACGTGTGCTCTTCCGATCT	CCCAGATACT
adapter_upper#64	AATGATACGGCGACCACCGAGATCTACACCCCCTTGACGNNNNNNNNGTGACTGGAGTTCAGACGTGTGCTCTTCCGATCT	CCCCTTGACG
adapter_upper#65	AATGATACGGCGACCACCGAGATCTACACTCGACTTACGNNNNNNNNGTGACTGGAGTTCAGACGTGTGCTCTTCCGATCT	TCGACTTACG
adapter_upper#66	AATGATACGGCGACCACCGAGATCTACACATCCATGGTANNNNNNNNGTGACTGGAGTTCAGACGTGTGCTCTTCCGATCT	ATCCATGGTA
adapter_upper#67	AATGATACGGCGACCACCGAGATCTACACAAGTCTACGCNNNNNNNNGTGACTGGAGTTCAGACGTGTGCTCTTCCGATCT	AAGTCTACGC
adapter_upper#68	AATGATACGGCGACCACCGAGATCTACACATTCAGTATGNNNNNNNNGTGACTGGAGTTCAGACGTGTGCTCTTCCGATCT	ATTCAGTATG
adapter_upper#69	AATGATACGGCGACCACCGAGATCTACACTTGGACATACNNNNNNNNGTGACTGGAGTTCAGACGTGTGCTCTTCCGATCT	TTGGACATAC
adapter_upper#70	AATGATACGGCGACCACCGAGATCTACACAGTTGTGGTGNNNNNNNNGTGACTGGAGTTCAGACGTGTGCTCTTCCGATCT	AGTTGTGGTG
adapter_upper#71	AATGATACGGCGACCACCGAGATCTACACTCTCCAGGCANNNNNNNNGTGACTGGAGTTCAGACGTGTGCTCTTCCGATCT	TCTCCAGGCA
adapter_upper#72	AATGATACGGCGACCACCGAGATCTACACTACTCCGGATNNNNNNNNGTGACTGGAGTTCAGACGTGTGCTCTTCCGATCT	TACTCCGGAT
adapter_upper#73	AATGATACGGCGACCACCGAGATCTACACCTAAGGTCTTNNNNNNNNGTGACTGGAGTTCAGACGTGTGCTCTTCCGATCT	CTAAGGTCTT
adapter_upper#74	AATGATACGGCGACCACCGAGATCTACACGAACCAAGCTNNNNNNNNGTGACTGGAGTTCAGACGTGTGCTCTTCCGATCT	GAACCAAGCT
adapter_upper#75	AATGATACGGCGACCACCGAGATCTACACATATACTGGANNNNNNNNGTGACTGGAGTTCAGACGTGTGCTCTTCCGATCT	ATATACTGGA
adapter_upper#76	AATGATACGGCGACCACCGAGATCTACACGACCCTTGTTNNNNNNNNGTGACTGGAGTTCAGACGTGTGCTCTTCCGATCT	GACCCTTGTT
adapter_upper#77	AATGATACGGCGACCACCGAGATCTACACGGCTTCATAANNNNNNNNGTGACTGGAGTTCAGACGTGTGCTCTTCCGATCT	GGCTTCATAA
adapter_upper#78	AATGATACGGCGACCACCGAGATCTACACCAGAATACAANNNNNNNNGTGACTGGAGTTCAGACGTGTGCTCTTCCGATCT	CAGAATACAA
adapter_upper#79	AATGATACGGCGACCACCGAGATCTACACAACACACGAGNNNNNNNNGTGACTGGAGTTCAGACGTGTGCTCTTCCGATCT	AACACACGAG
adapter_upper#80	AATGATACGGCGACCACCGAGATCTACACAGCTTACTAANNNNNNNNGTGACTGGAGTTCAGACGTGTGCTCTTCCGATCT	AGCTTACTAA
adapter_upper#81	AATGATACGGCGACCACCGAGATCTACACCATGGTTCGGNNNNNNNNGTGACTGGAGTTCAGACGTGTGCTCTTCCGATCT	CATGGTTCGG
adapter_upper#82	AATGATACGGCGACCACCGAGATCTACACCACTCTGTCCNNNNNNNNGTGACTGGAGTTCAGACGTGTGCTCTTCCGATCT	CACTCTGTCC
adapter_upper#83	AATGATACGGCGACCACCGAGATCTACACGGCATTGGTANNNNNNNNGTGACTGGAGTTCAGACGTGTGCTCTTCCGATCT	GGCATTGGTA
adapter_upper#84	AATGATACGGCGACCACCGAGATCTACACTACGTCATCTNNNNNNNNGTGACTGGAGTTCAGACGTGTGCTCTTCCGATCT	TACGTCATCT
adapter_upper#85	AATGATACGGCGACCACCGAGATCTACACTCAAATGGCCNNNNNNNNGTGACTGGAGTTCAGACGTGTGCTCTTCCGATCT	TCAAATGGCC
adapter_upper#86	AATGATACGGCGACCACCGAGATCTACACATTGAGCAATNNNNNNNNGTGACTGGAGTTCAGACGTGTGCTCTTCCGATCT	ATTGAGCAAT
adapter_upper#87	AATGATACGGCGACCACCGAGATCTACACTAATCCCTAANNNNNNNNGTGACTGGAGTTCAGACGTGTGCTCTTCCGATCT	TAATCCCTAA
adapter_upper#88	AATGATACGGCGACCACCGAGATCTACACAGATTAGGTGNNNNNNNNGTGACTGGAGTTCAGACGTGTGCTCTTCCGATCT	AGATTAGGTG
adapter_upper#89	AATGATACGGCGACCACCGAGATCTACACAAGTAGCTAANNNNNNNNGTGACTGGAGTTCAGACGTGTGCTCTTCCGATCT	AAGTAGCTAA
adapter_upper#90	AATGATACGGCGACCACCGAGATCTACACACGGGTCTGTNNNNNNNNGTGACTGGAGTTCAGACGTGTGCTCTTCCGATCT	ACGGGTCTGT
adapter_upper#91	AATGATACGGCGACCACCGAGATCTACACCGATAGTCCCNNNNNNNNGTGACTGGAGTTCAGACGTGTGCTCTTCCGATCT	CGATAGTCCC
adapter_upper#92	AATGATACGGCGACCACCGAGATCTACACTCGAACGTAANNNNNNNNGTGACTGGAGTTCAGACGTGTGCTCTTCCGATCT	TCGAACGTAA
adapter_upper#93	AATGATACGGCGACCACCGAGATCTACACATCATTAGCGNNNNNNNNGTGACTGGAGTTCAGACGTGTGCTCTTCCGATCT	ATCATTAGCG
adapter_upper#94	AATGATACGGCGACCACCGAGATCTACACTGTCCCAATANNNNNNNNGTGACTGGAGTTCAGACGTGTGCTCTTCCGATCT	TGTCCCAATA
adapter_upper#95	AATGATACGGCGACCACCGAGATCTACACATCACGCACGNNNNNNNNGTGACTGGAGTTCAGACGTGTGCTCTTCCGATCT	ATCACGCACG
adapter_upper#96	AATGATACGGCGACCACCGAGATCTACACTACTAATCAGNNNNNNNNGTGACTGGAGTTCAGACGTGTGCTCTTCCGATCT	TACTAATCAG
	96 upper strand adapter primer sequences. NNNNNNNNNN is 10bp random bases for UMI.
adapter_upper#97	AATGATACGGCGACCACCGAGATCTACACGGTAGTGGTANNNNNNNNNNGTGACTGGAGTTCAGACGTGTGCTCTTCCGATCT	GGTAGTGGTA
adapter_upper#98	AATGATACGGCGACCACCGAGATCTACACTTCGGTCGCANNNNNNNNNNGTGACTGGAGTTCAGACGTGTGCTCTTCCGATCT	TTCGGTCGCA
adapter_upper#99	AATGATACGGCGACCACCGAGATCTACACGGCATAATTGNNNNNNNNNNGTGACTGGAGTTCAGACGTGTGCTCTTCCGATCT	GGCATAATTG
adapter_upper#100	AATGATACGGCGACCACCGAGATCTACACTCGTGATTTTNNNNNNNNNNGTGACTGGAGTTCAGACGTGTGCTCTTCCGATCT	TCGTGATTTT
adapter_upper#101	AATGATACGGCGACCACCGAGATCTACACTCCTGAATAGNNNNNNNNNNGTGACTGGAGTTCAGACGTGTGCTCTTCCGATCT	TCCTGAATAG
adapter_upper#102	AATGATACGGCGACCACCGAGATCTACACATAGCGGTGTNNNNNNNNNNGTGACTGGAGTTCAGACGTGTGCTCTTCCGATCT	ATAGCGGTGT
adapter_upper#103	AATGATACGGCGACCACCGAGATCTACACAACATCGTGTNNNNNNNNNNGTGACTGGAGTTCAGACGTGTGCTCTTCCGATCT	AACATCGTGT
adapter_upper#104	AATGATACGGCGACCACCGAGATCTACACGGATGCATTCNNNNNNNNNNGTGACTGGAGTTCAGACGTGTGCTCTTCCGATCT	GGATGCATTC
adapter_upper#105	AATGATACGGCGACCACCGAGATCTACACTGAACACAGCNNNNNNNNNNGTGACTGGAGTTCAGACGTGTGCTCTTCCGATCT	TGAACACAGC
adapter_upper#106	AATGATACGGCGACCACCGAGATCTACACAGCGTCCCAGNNNNNNNNNNGTGACTGGAGTTCAGACGTGTGCTCTTCCGATCT	AGCGTCCCAG
adapter_upper#107	AATGATACGGCGACCACCGAGATCTACACTATCGACCGCNNNNNNNNNNGTGACTGGAGTTCAGACGTGTGCTCTTCCGATCT	TATCGACCGC
adapter_upper#108	AATGATACGGCGACCACCGAGATCTACACCGCTGGTATGNNNNNNNNNNGTGACTGGAGTTCAGACGTGTGCTCTTCCGATCT	CGCTGGTATG

## Sheet: Secondary PCR barcodes
Secondary PCR primer	96 secondary PCR primer designs. 12 used for each plate.	LTR end first index bases	Reverse complement of index bases (as read from the first index read).
secondary_LTR_primer#1	CAAGCAGAAGACGGCATACGAGATTCTGTATTTCGCTAGCTTGCCAAACCTACAGGTGG	TCTGTATTTC	GAAATACAGA
secondary_LTR_primer#2	CAAGCAGAAGACGGCATACGAGATATACCGATACGCTAGCTTGCCAAACCTACAGGTGG	ATACCGATAC	GTATCGGTAT
secondary_LTR_primer#3	CAAGCAGAAGACGGCATACGAGATGGGAGTTGCTGCTAGCTTGCCAAACCTACAGGTGG	GGGAGTTGCT	AGCAACTCCC
secondary_LTR_primer#4	CAAGCAGAAGACGGCATACGAGATTTGGAAGTTTGCTAGCTTGCCAAACCTACAGGTGG	TTGGAAGTTT	AAACTTCCAA
secondary_LTR_primer#5	CAAGCAGAAGACGGCATACGAGATGGTTACTCAAGCTAGCTTGCCAAACCTACAGGTGG	GGTTACTCAA	TTGAGTAACC
secondary_LTR_primer#6	CAAGCAGAAGACGGCATACGAGATAGATCGTGTGGCTAGCTTGCCAAACCTACAGGTGG	AGATCGTGTG	CACACGATCT
secondary_LTR_primer#7	CAAGCAGAAGACGGCATACGAGATACTAAAATCGGCTAGCTTGCCAAACCTACAGGTGG	ACTAAAATCG	CGATTTTAGT
secondary_LTR_primer#8	CAAGCAGAAGACGGCATACGAGATATCTTGTTAGGCTAGCTTGCCAAACCTACAGGTGG	ATCTTGTTAG	CTAACAAGAT
secondary_LTR_primer#9	CAAGCAGAAGACGGCATACGAGATGCATGTTAGCGCTAGCTTGCCAAACCTACAGGTGG	GCATGTTAGC	GCTAACATGC
secondary_LTR_primer#10	CAAGCAGAAGACGGCATACGAGATTTTTCCTGTGGCTAGCTTGCCAAACCTACAGGTGG	TTTTCCTGTG	CACAGGAAAA
secondary_LTR_primer#11	CAAGCAGAAGACGGCATACGAGATGGATATCGTTGCTAGCTTGCCAAACCTACAGGTGG	GGATATCGTT	AACGATATCC
secondary_LTR_primer#12	CAAGCAGAAGACGGCATACGAGATCAATCTCCTAGCTAGCTTGCCAAACCTACAGGTGG	CAATCTCCTA	TAGGAGATTG
secondary_LTR_primer#13	CAAGCAGAAGACGGCATACGAGATTATGCTGACGGCTAGCTTGCCAAACCTACAGGTGG	TATGCTGACG	CGTCAGCATA
secondary_LTR_primer#14	CAAGCAGAAGACGGCATACGAGATAGTAGGCTTTGCTAGCTTGCCAAACCTACAGGTGG	AGTAGGCTTT	AAAGCCTACT
secondary_LTR_primer#15	CAAGCAGAAGACGGCATACGAGATGTATGACGTCGCTAGCTTGCCAAACCTACAGGTGG	GTATGACGTC	GACGTCATAC
secondary_LTR_primer#16	CAAGCAGAAGACGGCATACGAGATTGTTTATTCGGCTAGCTTGCCAAACCTACAGGTGG	TGTTTATTCG	CGAATAAACA
secondary_LTR_primer#17	CAAGCAGAAGACGGCATACGAGATGAGAGGGTTTGCTAGCTTGCCAAACCTACAGGTGG	GAGAGGGTTT	AAACCCTCTC
secondary_LTR_primer#18	CAAGCAGAAGACGGCATACGAGATGCGTGTGACTGCTAGCTTGCCAAACCTACAGGTGG	GCGTGTGACT	AGTCACACGC
secondary_LTR_primer#19	CAAGCAGAAGACGGCATACGAGATTCAGCTTTGGGCTAGCTTGCCAAACCTACAGGTGG	TCAGCTTTGG	CCAAAGCTGA
secondary_LTR_primer#20	CAAGCAGAAGACGGCATACGAGATGACTGTGTACGCTAGCTTGCCAAACCTACAGGTGG	GACTGTGTAC	GTACACAGTC
secondary_LTR_primer#21	CAAGCAGAAGACGGCATACGAGATCAAAGTCGGAGCTAGCTTGCCAAACCTACAGGTGG	CAAAGTCGGA	TCCGACTTTG
secondary_LTR_primer#22	CAAGCAGAAGACGGCATACGAGATTGACTTCATAGCTAGCTTGCCAAACCTACAGGTGG	TGACTTCATA	TATGAAGTCA
secondary_LTR_primer#23	CAAGCAGAAGACGGCATACGAGATTCACAAGGCGGCTAGCTTGCCAAACCTACAGGTGG	TCACAAGGCG	CGCCTTGTGA
secondary_LTR_primer#24	CAAGCAGAAGACGGCATACGAGATTAGCGTCGAAGCTAGCTTGCCAAACCTACAGGTGG	TAGCGTCGAA	TTCGACGCTA
secondary_LTR_primer#25	CAAGCAGAAGACGGCATACGAGATCGGACGGGCAGCTAGCTTGCCAAACCTACAGGTGG	CGGACGGGCA	TGCCCGTCCG
secondary_LTR_primer#26	CAAGCAGAAGACGGCATACGAGATCTCTCTGTTAGCTAGCTTGCCAAACCTACAGGTGG	CTCTCTGTTA	TAACAGAGAG
secondary_LTR_primer#27	CAAGCAGAAGACGGCATACGAGATTAGAGTCACGGCTAGCTTGCCAAACCTACAGGTGG	TAGAGTCACG	CGTGACTCTA
secondary_LTR_primer#28	CAAGCAGAAGACGGCATACGAGATCATGAGTCTAGCTAGCTTGCCAAACCTACAGGTGG	CATGAGTCTA	TAGACTCATG
secondary_LTR_primer#29	CAAGCAGAAGACGGCATACGAGATGCGTTTACTGGCTAGCTTGCCAAACCTACAGGTGG	GCGTTTACTG	CAGTAAACGC
secondary_LTR_primer#30	CAAGCAGAAGACGGCATACGAGATGTCAGTAACGGCTAGCTTGCCAAACCTACAGGTGG	GTCAGTAACG	CGTTACTGAC
secondary_LTR_primer#31	CAAGCAGAAGACGGCATACGAGATAGGAAAGGGCGCTAGCTTGCCAAACCTACAGGTGG	AGGAAAGGGC	GCCCTTTCCT
secondary_LTR_primer#32	CAAGCAGAAGACGGCATACGAGATAAGACCGTGTGCTAGCTTGCCAAACCTACAGGTGG	AAGACCGTGT	ACACGGTCTT
secondary_LTR_primer#33	CAAGCAGAAGACGGCATACGAGATCCTTAATCTGGCTAGCTTGCCAAACCTACAGGTGG	CCTTAATCTG	CAGATTAAGG
secondary_LTR_primer#34	CAAGCAGAAGACGGCATACGAGATCTTACTTGATGCTAGCTTGCCAAACCTACAGGTGG	CTTACTTGAT	ATCAAGTAAG
secondary_LTR_primer#35	CAAGCAGAAGACGGCATACGAGATGGTAGCGATGGCTAGCTTGCCAAACCTACAGGTGG	GGTAGCGATG	CATCGCTACC
secondary_LTR_primer#36	CAAGCAGAAGACGGCATACGAGATTCCATGTTCCGCTAGCTTGCCAAACCTACAGGTGG	TCCATGTTCC	GGAACATGGA
secondary_LTR_primer#37	CAAGCAGAAGACGGCATACGAGATTTGTTTGTCGGCTAGCTTGCCAAACCTACAGGTGG	TTGTTTGTCG	CGACAAACAA
secondary_LTR_primer#38	CAAGCAGAAGACGGCATACGAGATGGCTTCGTATGCTAGCTTGCCAAACCTACAGGTGG	GGCTTCGTAT	ATACGAAGCC
secondary_LTR_primer#39	CAAGCAGAAGACGGCATACGAGATGTTAGATCACGCTAGCTTGCCAAACCTACAGGTGG	GTTAGATCAC	GTGATCTAAC
secondary_LTR_primer#40	CAAGCAGAAGACGGCATACGAGATGTTTGTTTGTGCTAGCTTGCCAAACCTACAGGTGG	GTTTGTTTGT	ACAAACAAAC
secondary_LTR_primer#41	CAAGCAGAAGACGGCATACGAGATGATGGTCTAAGCTAGCTTGCCAAACCTACAGGTGG	GATGGTCTAA	TTAGACCATC
secondary_LTR_primer#42	CAAGCAGAAGACGGCATACGAGATGGTATGTCGCGCTAGCTTGCCAAACCTACAGGTGG	GGTATGTCGC	GCGACATACC
secondary_LTR_primer#43	CAAGCAGAAGACGGCATACGAGATAGGTTGATGTGCTAGCTTGCCAAACCTACAGGTGG	AGGTTGATGT	ACATCAACCT
secondary_LTR_primer#44	CAAGCAGAAGACGGCATACGAGATCTTGAAGCGAGCTAGCTTGCCAAACCTACAGGTGG	CTTGAAGCGA	TCGCTTCAAG
secondary_LTR_primer#45	CAAGCAGAAGACGGCATACGAGATACATAGTTCAGCTAGCTTGCCAAACCTACAGGTGG	ACATAGTTCA	TGAACTATGT
secondary_LTR_primer#46	CAAGCAGAAGACGGCATACGAGATAGTAGGACTCGCTAGCTTGCCAAACCTACAGGTGG	AGTAGGACTC	GAGTCCTACT
secondary_LTR_primer#47	CAAGCAGAAGACGGCATACGAGATTGTATCTAAAGCTAGCTTGCCAAACCTACAGGTGG	TGTATCTAAA	TTTAGATACA
secondary_LTR_primer#48	CAAGCAGAAGACGGCATACGAGATGTGGGGTCCAGCTAGCTTGCCAAACCTACAGGTGG	GTGGGGTCCA	TGGACCCCAC
secondary_LTR_primer#49	CAAGCAGAAGACGGCATACGAGATCTCGAAGCACGCTAGCTTGCCAAACCTACAGGTGG	CTCGAAGCAC	GTGCTTCGAG
secondary_LTR_primer#50	CAAGCAGAAGACGGCATACGAGATTACCTAGTTGGCTAGCTTGCCAAACCTACAGGTGG	TACCTAGTTG	CAACTAGGTA
secondary_LTR_primer#51	CAAGCAGAAGACGGCATACGAGATTTCAATGGGCGCTAGCTTGCCAAACCTACAGGTGG	TTCAATGGGC	GCCCATTGAA
secondary_LTR_primer#52	CAAGCAGAAGACGGCATACGAGATACGCGGGTTAGCTAGCTTGCCAAACCTACAGGTGG	ACGCGGGTTA	TAACCCGCGT
secondary_LTR_primer#53	CAAGCAGAAGACGGCATACGAGATTCATCGGTAGGCTAGCTTGCCAAACCTACAGGTGG	TCATCGGTAG	CTACCGATGA
secondary_LTR_primer#54	CAAGCAGAAGACGGCATACGAGATGACTGTAAGTGCTAGCTTGCCAAACCTACAGGTGG	GACTGTAAGT	ACTTACAGTC
secondary_LTR_primer#55	CAAGCAGAAGACGGCATACGAGATTCTGCATATTGCTAGCTTGCCAAACCTACAGGTGG	TCTGCATATT	AATATGCAGA
secondary_LTR_primer#56	CAAGCAGAAGACGGCATACGAGATCCGCGGTAATGCTAGCTTGCCAAACCTACAGGTGG	CCGCGGTAAT	ATTACCGCGG
secondary_LTR_primer#57	CAAGCAGAAGACGGCATACGAGATGAACTCTGGTGCTAGCTTGCCAAACCTACAGGTGG	GAACTCTGGT	ACCAGAGTTC
secondary_LTR_primer#58	CAAGCAGAAGACGGCATACGAGATGATTCCATGTGCTAGCTTGCCAAACCTACAGGTGG	GATTCCATGT	ACATGGAATC
secondary_LTR_primer#59	CAAGCAGAAGACGGCATACGAGATATAGAACTGGGCTAGCTTGCCAAACCTACAGGTGG	ATAGAACTGG	CCAGTTCTAT
secondary_LTR_primer#60	CAAGCAGAAGACGGCATACGAGATAAACATAGGCGCTAGCTTGCCAAACCTACAGGTGG	AAACATAGGC	GCCTATGTTT
secondary_LTR_primer#61	CAAGCAGAAGACGGCATACGAGATAGCAACAATCGCTAGCTTGCCAAACCTACAGGTGG	AGCAACAATC	GATTGTTGCT
secondary_LTR_primer#62	CAAGCAGAAGACGGCATACGAGATCTCTTACGAAGCTAGCTTGCCAAACCTACAGGTGG	CTCTTACGAA	TTCGTAAGAG
secondary_LTR_primer#63	CAAGCAGAAGACGGCATACGAGATAGTATCTGGGGCTAGCTTGCCAAACCTACAGGTGG	AGTATCTGGG	CCCAGATACT
secondary_LTR_primer#64	CAAGCAGAAGACGGCATACGAGATCGTCAAGGGGGCTAGCTTGCCAAACCTACAGGTGG	CGTCAAGGGG	CCCCTTGACG
secondary_LTR_primer#65	CAAGCAGAAGACGGCATACGAGATCGTAAGTCGAGCTAGCTTGCCAAACCTACAGGTGG	CGTAAGTCGA	TCGACTTACG
secondary_LTR_primer#66	CAAGCAGAAGACGGCATACGAGATTACCATGGATGCTAGCTTGCCAAACCTACAGGTGG	TACCATGGAT	ATCCATGGTA
secondary_LTR_primer#67	CAAGCAGAAGACGGCATACGAGATGCGTAGACTTGCTAGCTTGCCAAACCTACAGGTGG	GCGTAGACTT	AAGTCTACGC
secondary_LTR_primer#68	CAAGCAGAAGACGGCATACGAGATCATACTGAATGCTAGCTTGCCAAACCTACAGGTGG	CATACTGAAT	ATTCAGTATG
secondary_LTR_primer#69	CAAGCAGAAGACGGCATACGAGATGTATGTCCAAGCTAGCTTGCCAAACCTACAGGTGG	GTATGTCCAA	TTGGACATAC
secondary_LTR_primer#70	CAAGCAGAAGACGGCATACGAGATCACCACAACTGCTAGCTTGCCAAACCTACAGGTGG	CACCACAACT	AGTTGTGGTG
secondary_LTR_primer#71	CAAGCAGAAGACGGCATACGAGATTGCCTGGAGAGCTAGCTTGCCAAACCTACAGGTGG	TGCCTGGAGA	TCTCCAGGCA
secondary_LTR_primer#72	CAAGCAGAAGACGGCATACGAGATATCCGGAGTAGCTAGCTTGCCAAACCTACAGGTGG	ATCCGGAGTA	TACTCCGGAT
secondary_LTR_primer#73	CAAGCAGAAGACGGCATACGAGATAAGACCTTAGGCTAGCTTGCCAAACCTACAGGTGG	AAGACCTTAG	CTAAGGTCTT
secondary_LTR_primer#74	CAAGCAGAAGACGGCATACGAGATAGCTTGGTTCGCTAGCTTGCCAAACCTACAGGTGG	AGCTTGGTTC	GAACCAAGCT
secondary_LTR_primer#75	CAAGCAGAAGACGGCATACGAGATTCCAGTATATGCTAGCTTGCCAAACCTACAGGTGG	TCCAGTATAT	ATATACTGGA
secondary_LTR_primer#76	CAAGCAGAAGACGGCATACGAGATAACAAGGGTCGCTAGCTTGCCAAACCTACAGGTGG	AACAAGGGTC	GACCCTTGTT
secondary_LTR_primer#77	CAAGCAGAAGACGGCATACGAGATTTATGAAGCCGCTAGCTTGCCAAACCTACAGGTGG	TTATGAAGCC	GGCTTCATAA
secondary_LTR_primer#78	CAAGCAGAAGACGGCATACGAGATTTGTATTCTGGCTAGCTTGCCAAACCTACAGGTGG	TTGTATTCTG	CAGAATACAA
secondary_LTR_primer#79	CAAGCAGAAGACGGCATACGAGATCTCGTGTGTTGCTAGCTTGCCAAACCTACAGGTGG	CTCGTGTGTT	AACACACGAG
secondary_LTR_primer#80	CAAGCAGAAGACGGCATACGAGATTTAGTAAGCTGCTAGCTTGCCAAACCTACAGGTGG	TTAGTAAGCT	AGCTTACTAA
secondary_LTR_primer#81	CAAGCAGAAGACGGCATACGAGATCCGAACCATGGCTAGCTTGCCAAACCTACAGGTGG	CCGAACCATG	CATGGTTCGG
secondary_LTR_primer#82	CAAGCAGAAGACGGCATACGAGATGGACAGAGTGGCTAGCTTGCCAAACCTACAGGTGG	GGACAGAGTG	CACTCTGTCC
secondary_LTR_primer#83	CAAGCAGAAGACGGCATACGAGATTACCAATGCCGCTAGCTTGCCAAACCTACAGGTGG	TACCAATGCC	GGCATTGGTA
secondary_LTR_primer#84	CAAGCAGAAGACGGCATACGAGATAGATGACGTAGCTAGCTTGCCAAACCTACAGGTGG	AGATGACGTA	TACGTCATCT
secondary_LTR_primer#85	CAAGCAGAAGACGGCATACGAGATGGCCATTTGAGCTAGCTTGCCAAACCTACAGGTGG	GGCCATTTGA	TCAAATGGCC
secondary_LTR_primer#86	CAAGCAGAAGACGGCATACGAGATATTGCTCAATGCTAGCTTGCCAAACCTACAGGTGG	ATTGCTCAAT	ATTGAGCAAT
secondary_LTR_primer#87	CAAGCAGAAGACGGCATACGAGATTTAGGGATTAGCTAGCTTGCCAAACCTACAGGTGG	TTAGGGATTA	TAATCCCTAA
secondary_LTR_primer#88	CAAGCAGAAGACGGCATACGAGATCACCTAATCTGCTAGCTTGCCAAACCTACAGGTGG	CACCTAATCT	AGATTAGGTG
secondary_LTR_primer#89	CAAGCAGAAGACGGCATACGAGATTTAGCTACTTGCTAGCTTGCCAAACCTACAGGTGG	TTAGCTACTT	AAGTAGCTAA
secondary_LTR_primer#90	CAAGCAGAAGACGGCATACGAGATACAGACCCGTGCTAGCTTGCCAAACCTACAGGTGG	ACAGACCCGT	ACGGGTCTGT
secondary_LTR_primer#91	CAAGCAGAAGACGGCATACGAGATGGGACTATCGGCTAGCTTGCCAAACCTACAGGTGG	GGGACTATCG	CGATAGTCCC
secondary_LTR_primer#92	CAAGCAGAAGACGGCATACGAGATTTACGTTCGAGCTAGCTTGCCAAACCTACAGGTGG	TTACGTTCGA	TCGAACGTAA
secondary_LTR_primer#93	CAAGCAGAAGACGGCATACGAGATCGCTAATGATGCTAGCTTGCCAAACCTACAGGTGG	CGCTAATGAT	ATCATTAGCG
secondary_LTR_primer#94	CAAGCAGAAGACGGCATACGAGATTATTGGGACAGCTAGCTTGCCAAACCTACAGGTGG	TATTGGGACA	TGTCCCAATA
secondary_LTR_primer#95	CAAGCAGAAGACGGCATACGAGATCGTGCGTGATGCTAGCTTGCCAAACCTACAGGTGG	CGTGCGTGAT	ATCACGCACG
secondary_LTR_primer#96	CAAGCAGAAGACGGCATACGAGATCTGATTAGTAGCTAGCTTGCCAAACCTACAGGTGG	CTGATTAGTA	TACTAATCAG
PB 5' ITR secondary 1	CAAGCAGAAGACGGCATACGAGATTCCTACGGGTCATGCGTCAATTTTACGCAGACTATC	TCCTACGGGT	ACCCGTAGGA
PB 5' ITR secondary 2	CAAGCAGAAGACGGCATACGAGATGGCAGCATTCCATGCGTCAATTTTACGCAGACTATC	GGCAGCATTC	GAATGCTGCC
PB 5' ITR secondary 3	CAAGCAGAAGACGGCATACGAGATTAATTGTTCTCATGCGTCAATTTTACGCAGACTATC	TAATTGTTCT	AGAACAATTA
PB 5' ITR secondary 4	CAAGCAGAAGACGGCATACGAGATTTCCACGCTCCATGCGTCAATTTTACGCAGACTATC	TTCCACGCTC	GAGCGTGGAA
PB 5' ITR secondary 5	CAAGCAGAAGACGGCATACGAGATGGTACTTAAGCATGCGTCAATTTTACGCAGACTATC	GGTACTTAAG	CTTAAGTACC
PB 5' ITR secondary 6	CAAGCAGAAGACGGCATACGAGATCGGCGATACACATGCGTCAATTTTACGCAGACTATC	CGGCGATACA	TGTATCGCCG

## Sheet: Sample plate index combinations
Well	Adapter oligo	Index	Secondary PCR primer	Index	Index string for SampleSheet.csv
A1	adapter_upper#1	GAAATACAGA	secondary_LTR_primer#1	GAAATACAGA	GAAATACAGA-GAAATACAGA
A2	adapter_upper#2	GTATCGGTAT	secondary_LTR_primer#2	GTATCGGTAT	GTATCGGTAT-GTATCGGTAT
A3	adapter_upper#3	AGCAACTCCC	secondary_LTR_primer#3	AGCAACTCCC	AGCAACTCCC-AGCAACTCCC
A4	adapter_upper#4	AAACTTCCAA	secondary_LTR_primer#4	AAACTTCCAA	AAACTTCCAA-AAACTTCCAA
A5	adapter_upper#5	TTGAGTAACC	secondary_LTR_primer#5	TTGAGTAACC	TTGAGTAACC-TTGAGTAACC
A6	adapter_upper#6	CACACGATCT	secondary_LTR_primer#6	CACACGATCT	CACACGATCT-CACACGATCT
A7	adapter_upper#7	CGATTTTAGT	secondary_LTR_primer#7	CGATTTTAGT	CGATTTTAGT-CGATTTTAGT
A8	adapter_upper#8	CTAACAAGAT	secondary_LTR_primer#8	CTAACAAGAT	CTAACAAGAT-CTAACAAGAT
A9	adapter_upper#9	GCTAACATGC	secondary_LTR_primer#9	GCTAACATGC	GCTAACATGC-GCTAACATGC
A10	adapter_upper#10	CACAGGAAAA	secondary_LTR_primer#10	CACAGGAAAA	CACAGGAAAA-CACAGGAAAA
A11	adapter_upper#11	AACGATATCC	secondary_LTR_primer#11	AACGATATCC	AACGATATCC-AACGATATCC
A12	adapter_upper#12	TAGGAGATTG	secondary_LTR_primer#12	TAGGAGATTG	TAGGAGATTG-TAGGAGATTG
B1	adapter_upper#13	CGTCAGCATA	secondary_LTR_primer#7	CGATTTTAGT	CGTCAGCATA-CGATTTTAGT
B2	adapter_upper#14	AAAGCCTACT	secondary_LTR_primer#8	CTAACAAGAT	AAAGCCTACT-CTAACAAGAT
B3	adapter_upper#15	GACGTCATAC	secondary_LTR_primer#9	GCTAACATGC	GACGTCATAC-GCTAACATGC
B4	adapter_upper#16	CGAATAAACA	secondary_LTR_primer#10	CACAGGAAAA	CGAATAAACA-CACAGGAAAA
B5	adapter_upper#17	AAACCCTCTC	secondary_LTR_primer#11	AACGATATCC	AAACCCTCTC-AACGATATCC
B6	adapter_upper#18	AGTCACACGC	secondary_LTR_primer#12	TAGGAGATTG	AGTCACACGC-TAGGAGATTG
B7	adapter_upper#19	CCAAAGCTGA	secondary_LTR_primer#1	GAAATACAGA	CCAAAGCTGA-GAAATACAGA
B8	adapter_upper#20	GTACACAGTC	secondary_LTR_primer#2	GTATCGGTAT	GTACACAGTC-GTATCGGTAT
B9	adapter_upper#21	TCCGACTTTG	secondary_LTR_primer#3	AGCAACTCCC	TCCGACTTTG-AGCAACTCCC
B10	adapter_upper#22	TATGAAGTCA	secondary_LTR_primer#4	AAACTTCCAA	TATGAAGTCA-AAACTTCCAA
B11	adapter_upper#23	CGCCTTGTGA	secondary_LTR_primer#5	TTGAGTAACC	CGCCTTGTGA-TTGAGTAACC
B12	adapter_upper#24	TTCGACGCTA	secondary_LTR_primer#6	CACACGATCT	TTCGACGCTA-CACACGATCT
C1	adapter_upper#25	TGCCCGTCCG	secondary_LTR_primer#1	GAAATACAGA	TGCCCGTCCG-GAAATACAGA
C2	adapter_upper#26	TAACAGAGAG	secondary_LTR_primer#2	GTATCGGTAT	TAACAGAGAG-GTATCGGTAT
C3	adapter_upper#27	CGTGACTCTA	secondary_LTR_primer#3	AGCAACTCCC	CGTGACTCTA-AGCAACTCCC
C4	adapter_upper#28	TAGACTCATG	secondary_LTR_primer#4	AAACTTCCAA	TAGACTCATG-AAACTTCCAA
C5	adapter_upper#29	CAGTAAACGC	secondary_LTR_primer#5	TTGAGTAACC	CAGTAAACGC-TTGAGTAACC
C6	adapter_upper#30	CGTTACTGAC	secondary_LTR_primer#6	CACACGATCT	CGTTACTGAC-CACACGATCT
C7	adapter_upper#31	GCCCTTTCCT	secondary_LTR_primer#7	CGATTTTAGT	GCCCTTTCCT-CGATTTTAGT
C8	adapter_upper#32	ACACGGTCTT	secondary_LTR_primer#8	CTAACAAGAT	ACACGGTCTT-CTAACAAGAT
C9	adapter_upper#33	CAGATTAAGG	secondary_LTR_primer#9	GCTAACATGC	CAGATTAAGG-GCTAACATGC
C10	adapter_upper#34	ATCAAGTAAG	secondary_LTR_primer#10	CACAGGAAAA	ATCAAGTAAG-CACAGGAAAA
C11	adapter_upper#35	CATCGCTACC	secondary_LTR_primer#11	AACGATATCC	CATCGCTACC-AACGATATCC
C12	adapter_upper#36	GGAACATGGA	secondary_LTR_primer#12	TAGGAGATTG	GGAACATGGA-TAGGAGATTG
D1	adapter_upper#37	CGACAAACAA	secondary_LTR_primer#7	CGATTTTAGT	CGACAAACAA-CGATTTTAGT
D2	adapter_upper#38	ATACGAAGCC	secondary_LTR_primer#8	CTAACAAGAT	ATACGAAGCC-CTAACAAGAT
D3	adapter_upper#39	GTGATCTAAC	secondary_LTR_primer#9	GCTAACATGC	GTGATCTAAC-GCTAACATGC
D4	adapter_upper#40	ACAAACAAAC	secondary_LTR_primer#10	CACAGGAAAA	ACAAACAAAC-CACAGGAAAA
D5	adapter_upper#41	TTAGACCATC	secondary_LTR_primer#11	AACGATATCC	TTAGACCATC-AACGATATCC
D6	adapter_upper#42	GCGACATACC	secondary_LTR_primer#12	TAGGAGATTG	GCGACATACC-TAGGAGATTG
D7	adapter_upper#43	ACATCAACCT	secondary_LTR_primer#1	GAAATACAGA	ACATCAACCT-GAAATACAGA
D8	adapter_upper#44	TCGCTTCAAG	secondary_LTR_primer#2	GTATCGGTAT	TCGCTTCAAG-GTATCGGTAT
D9	adapter_upper#45	TGAACTATGT	secondary_LTR_primer#3	AGCAACTCCC	TGAACTATGT-AGCAACTCCC
D10	adapter_upper#46	GAGTCCTACT	secondary_LTR_primer#4	AAACTTCCAA	GAGTCCTACT-AAACTTCCAA
D11	adapter_upper#47	TTTAGATACA	secondary_LTR_primer#5	TTGAGTAACC	TTTAGATACA-TTGAGTAACC
D12	adapter_upper#48	TGGACCCCAC	secondary_LTR_primer#6	CACACGATCT	TGGACCCCAC-CACACGATCT
E1	adapter_upper#49	GTGCTTCGAG	secondary_LTR_primer#1	GAAATACAGA	GTGCTTCGAG-GAAATACAGA
E2	adapter_upper#50	CAACTAGGTA	secondary_LTR_primer#2	GTATCGGTAT	CAACTAGGTA-GTATCGGTAT
E3	adapter_upper#51	GCCCATTGAA	secondary_LTR_primer#3	AGCAACTCCC	GCCCATTGAA-AGCAACTCCC
E4	adapter_upper#52	TAACCCGCGT	secondary_LTR_primer#4	AAACTTCCAA	TAACCCGCGT-AAACTTCCAA
E5	adapter_upper#53	CTACCGATGA	secondary_LTR_primer#5	TTGAGTAACC	CTACCGATGA-TTGAGTAACC
E6	adapter_upper#54	ACTTACAGTC	secondary_LTR_primer#6	CACACGATCT	ACTTACAGTC-CACACGATCT
E7	adapter_upper#55	AATATGCAGA	secondary_LTR_primer#7	CGATTTTAGT	AATATGCAGA-CGATTTTAGT
E8	adapter_upper#56	ATTACCGCGG	secondary_LTR_primer#8	CTAACAAGAT	ATTACCGCGG-CTAACAAGAT
E9	adapter_upper#57	ACCAGAGTTC	secondary_LTR_primer#9	GCTAACATGC	ACCAGAGTTC-GCTAACATGC
E10	adapter_upper#58	ACATGGAATC	secondary_LTR_primer#10	CACAGGAAAA	ACATGGAATC-CACAGGAAAA
E11	adapter_upper#59	CCAGTTCTAT	secondary_LTR_primer#11	AACGATATCC	CCAGTTCTAT-AACGATATCC
E12	adapter_upper#60	GCCTATGTTT	secondary_LTR_primer#12	TAGGAGATTG	GCCTATGTTT-TAGGAGATTG
F1	adapter_upper#61	GATTGTTGCT	secondary_LTR_primer#7	CGATTTTAGT	GATTGTTGCT-CGATTTTAGT
F2	adapter_upper#62	TTCGTAAGAG	secondary_LTR_primer#8	CTAACAAGAT	TTCGTAAGAG-CTAACAAGAT
F3	adapter_upper#63	CCCAGATACT	secondary_LTR_primer#9	GCTAACATGC	CCCAGATACT-GCTAACATGC
F4	adapter_upper#64	CCCCTTGACG	secondary_LTR_primer#10	CACAGGAAAA	CCCCTTGACG-CACAGGAAAA
F5	adapter_upper#65	TCGACTTACG	secondary_LTR_primer#11	AACGATATCC	TCGACTTACG-AACGATATCC
F6	adapter_upper#66	ATCCATGGTA	secondary_LTR_primer#12	TAGGAGATTG	ATCCATGGTA-TAGGAGATTG
F7	adapter_upper#67	AAGTCTACGC	secondary_LTR_primer#1	GAAATACAGA	AAGTCTACGC-GAAATACAGA
F8	adapter_upper#68	ATTCAGTATG	secondary_LTR_primer#2	GTATCGGTAT	ATTCAGTATG-GTATCGGTAT
F9	adapter_upper#69	TTGGACATAC	secondary_LTR_primer#3	AGCAACTCCC	TTGGACATAC-AGCAACTCCC
F10	adapter_upper#70	AGTTGTGGTG	secondary_LTR_primer#4	AAACTTCCAA	AGTTGTGGTG-AAACTTCCAA
F11	adapter_upper#71	TCTCCAGGCA	secondary_LTR_primer#5	TTGAGTAACC	TCTCCAGGCA-TTGAGTAACC
F12	adapter_upper#72	TACTCCGGAT	secondary_LTR_primer#6	CACACGATCT	TACTCCGGAT-CACACGATCT
G1	adapter_upper#73	CTAAGGTCTT	secondary_LTR_primer#1	GAAATACAGA	CTAAGGTCTT-GAAATACAGA
G2	adapter_upper#74	GAACCAAGCT	secondary_LTR_primer#2	GTATCGGTAT	GAACCAAGCT-GTATCGGTAT
G3	adapter_upper#75	ATATACTGGA	secondary_LTR_primer#3	AGCAACTCCC	ATATACTGGA-AGCAACTCCC
G4	adapter_upper#76	GACCCTTGTT	secondary_LTR_primer#4	AAACTTCCAA	GACCCTTGTT-AAACTTCCAA
G5	adapter_upper#77	GGCTTCATAA	secondary_LTR_primer#5	TTGAGTAACC	GGCTTCATAA-TTGAGTAACC
G6	adapter_upper#78	CAGAATACAA	secondary_LTR_primer#6	CACACGATCT	CAGAATACAA-CACACGATCT
G7	adapter_upper#79	AACACACGAG	secondary_LTR_primer#7	CGATTTTAGT	AACACACGAG-CGATTTTAGT
G8	adapter_upper#80	AGCTTACTAA	secondary_LTR_primer#8	CTAACAAGAT	AGCTTACTAA-CTAACAAGAT
G9	adapter_upper#81	CATGGTTCGG	secondary_LTR_primer#9	GCTAACATGC	CATGGTTCGG-GCTAACATGC
G10	adapter_upper#82	CACTCTGTCC	secondary_LTR_primer#10	CACAGGAAAA	CACTCTGTCC-CACAGGAAAA
G11	adapter_upper#83	GGCATTGGTA	secondary_LTR_primer#11	AACGATATCC	GGCATTGGTA-AACGATATCC
G12	adapter_upper#84	TACGTCATCT	secondary_LTR_primer#12	TAGGAGATTG	TACGTCATCT-TAGGAGATTG
H1	adapter_upper#85	TCAAATGGCC	secondary_LTR_primer#7	CGATTTTAGT	TCAAATGGCC-CGATTTTAGT
H2	adapter_upper#86	ATTGAGCAAT	secondary_LTR_primer#8	CTAACAAGAT	ATTGAGCAAT-CTAACAAGAT
H3	adapter_upper#87	TAATCCCTAA	secondary_LTR_primer#9	GCTAACATGC	TAATCCCTAA-GCTAACATGC
H4	adapter_upper#88	AGATTAGGTG	secondary_LTR_primer#10	CACAGGAAAA	AGATTAGGTG-CACAGGAAAA
H5	adapter_upper#89	AAGTAGCTAA	secondary_LTR_primer#11	AACGATATCC	AAGTAGCTAA-AACGATATCC
H6	adapter_upper#90	ACGGGTCTGT	secondary_LTR_primer#12	TAGGAGATTG	ACGGGTCTGT-TAGGAGATTG
H7	adapter_upper#91	CGATAGTCCC	secondary_LTR_primer#1	GAAATACAGA	CGATAGTCCC-GAAATACAGA
H8	adapter_upper#92	TCGAACGTAA	secondary_LTR_primer#2	GTATCGGTAT	TCGAACGTAA-GTATCGGTAT
H9	adapter_upper#93	ATCATTAGCG	secondary_LTR_primer#3	AGCAACTCCC	ATCATTAGCG-AGCAACTCCC
H10	adapter_upper#94	TGTCCCAATA	secondary_LTR_primer#4	AAACTTCCAA	TGTCCCAATA-AAACTTCCAA
H11	adapter_upper#95	ATCACGCACG	secondary_LTR_primer#5	TTGAGTAACC	ATCACGCACG-TTGAGTAACC
H12	adapter_upper#96	TACTAATCAG	secondary_LTR_primer#6	CACACGATCT	TACTAATCAG-CACACGATCT

## Sheet: SampleSheet.csv example
FCID	Lane	SampleID	SampleRef	Index	Description	Control	Recipe	Operator	Project
H372JBCXY	1	1		GAAATACAGA-GAAATACAGA					AU
H372JBCXY	1	2		GTATCGGTAT-GTATCGGTAT					AU
H372JBCXY	1	3		AGCAACTCCC-AGCAACTCCC					AU
H372JBCXY	1	4		AAACTTCCAA-AAACTTCCAA					AU
H372JBCXY	1	5		TTGAGTAACC-TTGAGTAACC					AU
H372JBCXY	1	6		CACACGATCT-CACACGATCT					AU
H372JBCXY	1	7		CGATTTTAGT-CGATTTTAGT					AU
H372JBCXY	1	8		CTAACAAGAT-CTAACAAGAT					AU
H372JBCXY	1	9		GCTAACATGC-GCTAACATGC					AU
H372JBCXY	1	10		CACAGGAAAA-CACAGGAAAA					AU
H372JBCXY	1	11		AACGATATCC-AACGATATCC					AU
H372JBCXY	1	12		TAGGAGATTG-TAGGAGATTG					AU
H372JBCXY	1	13		CGATTTTAGT-CGTCAGCATA					AU
H372JBCXY	1	14		CTAACAAGAT-AAAGCCTACT					AU
H372JBCXY	1	15		GCTAACATGC-GACGTCATAC					AU
H372JBCXY	1	16		CACAGGAAAA-CGAATAAACA					AU
H372JBCXY	1	17		AACGATATCC-AAACCCTCTC					AU
H372JBCXY	1	18		TAGGAGATTG-AGTCACACGC					AU
H372JBCXY	1	19		GAAATACAGA-CCAAAGCTGA					AU
H372JBCXY	1	20		GTATCGGTAT-GTACACAGTC					AU
H372JBCXY	1	21		AGCAACTCCC-TCCGACTTTG					AU
H372JBCXY	1	22		AAACTTCCAA-TATGAAGTCA					AU
H372JBCXY	1	23		TTGAGTAACC-CGCCTTGTGA					AU
H372JBCXY	1	24		CACACGATCT-TTCGACGCTA					AU
H372JBCXY	1	25		GAAATACAGA-TGCCCGTCCG					AU
H372JBCXY	1	26		GTATCGGTAT-TAACAGAGAG					AU
H372JBCXY	1	27		AGCAACTCCC-CGTGACTCTA					AU
H372JBCXY	1	28		AAACTTCCAA-TAGACTCATG					AU
H372JBCXY	1	29		TTGAGTAACC-CAGTAAACGC					AU
H372JBCXY	1	30		CACACGATCT-CGTTACTGAC					AU
H372JBCXY	1	31		CGATTTTAGT-GCCCTTTCCT					AU
H372JBCXY	1	32		CTAACAAGAT-ACACGGTCTT					AU
H372JBCXY	1	33		GCTAACATGC-CAGATTAAGG					AU
H372JBCXY	1	34		CACAGGAAAA-ATCAAGTAAG					AU
H372JBCXY	1	35		AACGATATCC-CATCGCTACC					AU
H372JBCXY	1	36		TAGGAGATTG-GGAACATGGA					AU
H372JBCXY	1	37		CGATTTTAGT-CGACAAACAA					AU
H372JBCXY	1	38		CTAACAAGAT-ATACGAAGCC					AU
H372JBCXY	1	39		GCTAACATGC-GTGATCTAAC					AU
H372JBCXY	1	40		CACAGGAAAA-ACAAACAAAC					AU
H372JBCXY	1	41		AACGATATCC-TTAGACCATC					AU
H372JBCXY	1	42		TAGGAGATTG-GCGACATACC					AU
H372JBCXY	1	43		GAAATACAGA-ACATCAACCT					AU
H372JBCXY	1	44		GTATCGGTAT-TCGCTTCAAG					AU
H372JBCXY	1	45		AGCAACTCCC-TGAACTATGT					AU
H372JBCXY	1	46		AAACTTCCAA-GAGTCCTACT					AU
H372JBCXY	1	47		TTGAGTAACC-TTTAGATACA					AU
H372JBCXY	1	48		CACACGATCT-TGGACCCCAC					AU
H372JBCXY	1	49		GAAATACAGA-GTGCTTCGAG					AU
H372JBCXY	1	50		GTATCGGTAT-CAACTAGGTA					AU
H372JBCXY	1	51		AGCAACTCCC-GCCCATTGAA					AU
H372JBCXY	1	52		AAACTTCCAA-TAACCCGCGT					AU
H372JBCXY	1	53		TTGAGTAACC-CTACCGATGA					AU
H372JBCXY	1	54		CACACGATCT-ACTTACAGTC					AU
H372JBCXY	1	55		CGATTTTAGT-AATATGCAGA					AU
H372JBCXY	1	56		CTAACAAGAT-ATTACCGCGG					AU
H372JBCXY	1	57		GCTAACATGC-ACCAGAGTTC					AU
H372JBCXY	1	58		CACAGGAAAA-ACATGGAATC					AU
H372JBCXY	1	59		AACGATATCC-CCAGTTCTAT					AU
H372JBCXY	1	60		TAGGAGATTG-GCCTATGTTT					AU
H372JBCXY	1	61		CGATTTTAGT-GATTGTTGCT					AU
H372JBCXY	1	62		CTAACAAGAT-TTCGTAAGAG					AU
H372JBCXY	1	63		GCTAACATGC-CCCAGATACT					AU
H372JBCXY	1	64		CACAGGAAAA-CCCCTTGACG					AU
H372JBCXY	1	65		AACGATATCC-TCGACTTACG					AU
H372JBCXY	1	66		TAGGAGATTG-ATCCATGGTA					AU
H372JBCXY	1	67		GAAATACAGA-AAGTCTACGC					AU
H372JBCXY	1	68		GTATCGGTAT-ATTCAGTATG					AU
H372JBCXY	1	69		AGCAACTCCC-TTGGACATAC					AU
H372JBCXY	1	70		AAACTTCCAA-AGTTGTGGTG					AU
H372JBCXY	1	71		TTGAGTAACC-TCTCCAGGCA					AU
H372JBCXY	1	72		CACACGATCT-TACTCCGGAT					AU
H372JBCXY	1	73		GAAATACAGA-CTAAGGTCTT					AU
H372JBCXY	1	74		GTATCGGTAT-GAACCAAGCT					AU
H372JBCXY	1	75		AGCAACTCCC-ATATACTGGA					AU
H372JBCXY	1	76		AAACTTCCAA-GACCCTTGTT					AU
H372JBCXY	1	77		TTGAGTAACC-GGCTTCATAA					AU
H372JBCXY	1	78		CACACGATCT-CAGAATACAA					AU
H372JBCXY	1	79		CGATTTTAGT-AACACACGAG					AU
H372JBCXY	1	80		CTAACAAGAT-AGCTTACTAA					AU
H372JBCXY	1	81		GCTAACATGC-CATGGTTCGG					AU
H372JBCXY	1	82		CACAGGAAAA-CACTCTGTCC					AU
H372JBCXY	1	83		AACGATATCC-GGCATTGGTA					AU
H372JBCXY	1	84		TAGGAGATTG-TACGTCATCT					AU
H372JBCXY	1	85		CGATTTTAGT-TCAAATGGCC					AU
H372JBCXY	1	86		CTAACAAGAT-ATTGAGCAAT					AU
H372JBCXY	1	87		GCTAACATGC-TAATCCCTAA					AU
H372JBCXY	1	88		CACAGGAAAA-AGATTAGGTG					AU
H372JBCXY	1	89		AACGATATCC-AAGTAGCTAA					AU
H372JBCXY	1	90		TAGGAGATTG-ACGGGTCTGT					AU
H372JBCXY	1	91		GAAATACAGA-CGATAGTCCC					AU
H372JBCXY	1	92		GTATCGGTAT-TCGAACGTAA					AU
H372JBCXY	1	93		AGCAACTCCC-ATCATTAGCG					AU
H372JBCXY	1	94		AAACTTCCAA-TGTCCCAATA					AU
H372JBCXY	1	95		TTGAGTAACC-ATCACGCACG					AU
H372JBCXY	1	96		CACACGATCT-TACTAATCAG					AU
H372JBCXY	2	1		GAAATACAGA-GAAATACAGA					AU
H372JBCXY	2	2		GTATCGGTAT-GTATCGGTAT					AU
H372JBCXY	2	3		AGCAACTCCC-AGCAACTCCC					AU
H372JBCXY	2	4		AAACTTCCAA-AAACTTCCAA					AU
H372JBCXY	2	5		TTGAGTAACC-TTGAGTAACC					AU
H372JBCXY	2	6		CACACGATCT-CACACGATCT					AU
H372JBCXY	2	7		CGATTTTAGT-CGATTTTAGT					AU
H372JBCXY	2	8		CTAACAAGAT-CTAACAAGAT					AU
H372JBCXY	2	9		GCTAACATGC-GCTAACATGC					AU
H372JBCXY	2	10		CACAGGAAAA-CACAGGAAAA					AU
H372JBCXY	2	11		AACGATATCC-AACGATATCC					AU
H372JBCXY	2	12		TAGGAGATTG-TAGGAGATTG					AU
H372JBCXY	2	13		CGATTTTAGT-CGTCAGCATA					AU
H372JBCXY	2	14		CTAACAAGAT-AAAGCCTACT					AU
H372JBCXY	2	15		GCTAACATGC-GACGTCATAC					AU
H372JBCXY	2	16		CACAGGAAAA-CGAATAAACA					AU
H372JBCXY	2	17		AACGATATCC-AAACCCTCTC					AU
H372JBCXY	2	18		TAGGAGATTG-AGTCACACGC					AU
H372JBCXY	2	19		GAAATACAGA-CCAAAGCTGA					AU
H372JBCXY	2	20		GTATCGGTAT-GTACACAGTC					AU
H372JBCXY	2	21		AGCAACTCCC-TCCGACTTTG					AU
H372JBCXY	2	22		AAACTTCCAA-TATGAAGTCA					AU
H372JBCXY	2	23		TTGAGTAACC-CGCCTTGTGA					AU
H372JBCXY	2	24		CACACGATCT-TTCGACGCTA					AU
H372JBCXY	2	25		GAAATACAGA-TGCCCGTCCG					AU
H372JBCXY	2	26		GTATCGGTAT-TAACAGAGAG					AU
H372JBCXY	2	27		AGCAACTCCC-CGTGACTCTA					AU
H372JBCXY	2	28		AAACTTCCAA-TAGACTCATG					AU
H372JBCXY	2	29		TTGAGTAACC-CAGTAAACGC					AU
H372JBCXY	2	30		CACACGATCT-CGTTACTGAC					AU
H372JBCXY	2	31		CGATTTTAGT-GCCCTTTCCT					AU
H372JBCXY	2	32		CTAACAAGAT-ACACGGTCTT					AU
H372JBCXY	2	33		GCTAACATGC-CAGATTAAGG					AU
H372JBCXY	2	34		CACAGGAAAA-ATCAAGTAAG					AU
H372JBCXY	2	35		AACGATATCC-CATCGCTACC					AU
H372JBCXY	2	36		TAGGAGATTG-GGAACATGGA					AU
H372JBCXY	2	37		CGATTTTAGT-CGACAAACAA					AU
H372JBCXY	2	38		CTAACAAGAT-ATACGAAGCC					AU
H372JBCXY	2	39		GCTAACATGC-GTGATCTAAC					AU
H372JBCXY	2	40		CACAGGAAAA-ACAAACAAAC					AU
H372JBCXY	2	41		AACGATATCC-TTAGACCATC					AU
H372JBCXY	2	42		TAGGAGATTG-GCGACATACC					AU
H372JBCXY	2	43		GAAATACAGA-ACATCAACCT					AU
H372JBCXY	2	44		GTATCGGTAT-TCGCTTCAAG					AU
H372JBCXY	2	45		AGCAACTCCC-TGAACTATGT					AU
H372JBCXY	2	46		AAACTTCCAA-GAGTCCTACT					AU
H372JBCXY	2	47		TTGAGTAACC-TTTAGATACA					AU
H372JBCXY	2	48		CACACGATCT-TGGACCCCAC					AU
H372JBCXY	2	49		GAAATACAGA-GTGCTTCGAG					AU
H372JBCXY	2	50		GTATCGGTAT-CAACTAGGTA					AU
H372JBCXY	2	51		AGCAACTCCC-GCCCATTGAA					AU
H372JBCXY	2	52		AAACTTCCAA-TAACCCGCGT					AU
H372JBCXY	2	53		TTGAGTAACC-CTACCGATGA					AU
H372JBCXY	2	54		CACACGATCT-ACTTACAGTC					AU
H372JBCXY	2	55		CGATTTTAGT-AATATGCAGA					AU
H372JBCXY	2	56		CTAACAAGAT-ATTACCGCGG					AU
H372JBCXY	2	57		GCTAACATGC-ACCAGAGTTC					AU
H372JBCXY	2	58		CACAGGAAAA-ACATGGAATC					AU
H372JBCXY	2	59		AACGATATCC-CCAGTTCTAT					AU
H372JBCXY	2	60		TAGGAGATTG-GCCTATGTTT					AU
H372JBCXY	2	61		CGATTTTAGT-GATTGTTGCT					AU
H372JBCXY	2	62		CTAACAAGAT-TTCGTAAGAG					AU
H372JBCXY	2	63		GCTAACATGC-CCCAGATACT					AU
H372JBCXY	2	64		CACAGGAAAA-CCCCTTGACG					AU
H372JBCXY	2	65		AACGATATCC-TCGACTTACG					AU
H372JBCXY	2	66		TAGGAGATTG-ATCCATGGTA					AU
H372JBCXY	2	67		GAAATACAGA-AAGTCTACGC					AU
H372JBCXY	2	68		GTATCGGTAT-ATTCAGTATG					AU
H372JBCXY	2	69		AGCAACTCCC-TTGGACATAC					AU
H372JBCXY	2	70		AAACTTCCAA-AGTTGTGGTG					AU
H372JBCXY	2	71		TTGAGTAACC-TCTCCAGGCA					AU
H372JBCXY	2	72		CACACGATCT-TACTCCGGAT					AU
H372JBCXY	2	73		GAAATACAGA-CTAAGGTCTT					AU
H372JBCXY	2	74		GTATCGGTAT-GAACCAAGCT					AU
H372JBCXY	2	75		AGCAACTCCC-ATATACTGGA					AU
H372JBCXY	2	76		AAACTTCCAA-GACCCTTGTT					AU
H372JBCXY	2	77		TTGAGTAACC-GGCTTCATAA					AU
H372JBCXY	2	78		CACACGATCT-CAGAATACAA					AU
H372JBCXY	2	79		CGATTTTAGT-AACACACGAG					AU
H372JBCXY	2	80		CTAACAAGAT-AGCTTACTAA					AU
H372JBCXY	2	81		GCTAACATGC-CATGGTTCGG					AU
H372JBCXY	2	82		CACAGGAAAA-CACTCTGTCC					AU
H372JBCXY	2	83		AACGATATCC-GGCATTGGTA					AU
H372JBCXY	2	84		TAGGAGATTG-TACGTCATCT					AU
H372JBCXY	2	85		CGATTTTAGT-TCAAATGGCC					AU
H372JBCXY	2	86		CTAACAAGAT-ATTGAGCAAT					AU
H372JBCXY	2	87		GCTAACATGC-TAATCCCTAA					AU
H372JBCXY	2	88		CACAGGAAAA-AGATTAGGTG					AU
H372JBCXY	2	89		AACGATATCC-AAGTAGCTAA					AU
H372JBCXY	2	90		TAGGAGATTG-ACGGGTCTGT					AU
H372JBCXY	2	91		GAAATACAGA-CGATAGTCCC					AU
H372JBCXY	2	92		GTATCGGTAT-TCGAACGTAA					AU
H372JBCXY	2	93		AGCAACTCCC-ATCATTAGCG					AU
H372JBCXY	2	94		AAACTTCCAA-TGTCCCAATA					AU
H372JBCXY	2	95		TTGAGTAACC-ATCACGCACG					AU
H372JBCXY	2	96		CACACGATCT-TACTAATCAG					AU

## Sheet: MiseSampleSheet example
[Header]
IEMFileVersion	4
Investigator Name
Experiment Name	Insert Cloning
Date	8/24/2019
Workflow	GenerateFASTQ
Application	FASTQ Only
Assay	Nextera
Description	Insert Cloning
Chemistry	Amplicon
[Reads]
151
151
[Settings]
CustomRead2PrimerMix	C3
ReverseComplement	0
Adapter	CTGTCTCTTATACACATCT
[Data]
Sample_ID	Sample_Name	Sample_Plate	Sample_Well	I7_Index_ID	index	I5_Index_ID	index2	Sample_Project	Description
PB-1	PB-1			I1210	ACCCGTAGGA	I1251	GGTAGTGGTANNNNNNNNNN
PB-2	PB-2			I1211	GAATGCTGCC	I1252	TTCGGTCGCANNNNNNNNNN
PB-3	PB-3			I1212	AGAACAATTA	I1253	GGCATAATTGNNNNNNNNNN
PB-4	PB-4			I1248	GAGCGTGGAA	I1254	TCGTGATTTTNNNNNNNNNN
PB-5	PB-5			I1249	CTTAAGTACC	I1255	TCCTGAATAGNNNNNNNNNN
PB-6	PB-6			I1250	TGTATCGCCG	I1256	ATAGCGGTGTNNNNNNNNNN
PB-7	PB-7			I1210	ACCCGTAGGA	I1257	AACATCGTGTNNNNNNNNNN
PB-8	PB-8			I1211	GAATGCTGCC	I1258	GGATGCATTCNNNNNNNNNN
PB-9	PB-9			I1212	AGAACAATTA	I1259	TGAACACAGCNNNNNNNNNN
PB-10	PB-10			I1248	GAGCGTGGAA	I1260	AGCGTCCCAGNNNNNNNNNN
PB-11	PB-11			I1250	TGTATCGCCG	I1261	TATCGACCGCNNNNNNNNNN
PB-12	PB-12			I1249	CTTAAGTACC	I1262	CGCTGGTATGNNNNNNNNNN
PB-13	PB-13			I1250	TGTATCGCCG	I1251	GGTAGTGGTANNNNNNNNNN
PB-14	PB-14			I1249	CTTAAGTACC	I1252	TTCGGTCGCANNNNNNNNNN
PB-15	PB-15			I1248	GAGCGTGGAA	I1253	GGCATAATTGNNNNNNNNNN
PB-16	PB-16			I1212	AGAACAATTA	I1254	TCGTGATTTTNNNNNNNNNN
PB-17	PB-17			I1211	GAATGCTGCC	I1255	TCCTGAATAGNNNNNNNNNN
PB-18	PB-18			I1210	ACCCGTAGGA	I1256	ATAGCGGTGTNNNNNNNNNN
PB-19	PB-19			I1250	TGTATCGCCG	I1257	AACATCGTGTNNNNNNNNNN
PB-20	PB-20			I1249	CTTAAGTACC	I1258	GGATGCATTCNNNNNNNNNN
PB-21	PB-21			I1248	GAGCGTGGAA	I1259	TGAACACAGCNNNNNNNNNN
PB-22	PB-22			I1212	AGAACAATTA	I1260	AGCGTCCCAGNNNNNNNNNN
PB-23	PB-23			I1211	GAATGCTGCC	I1261	TATCGACCGCNNNNNNNNNN
PB-24	PB-24			I1210	ACCCGTAGGA	I1262	CGCTGGTATGNNNNNNNNNN
