# Supplementary material for: LUMI-PCR: an Illumina platform ligation-mediated PCR protocol for integration site cloning, provides molecular quantitation of integration sites
Source: Mob DNA. 2020 Feb 4;11:7. doi: 10.1186/s13100-020-0201-4 (PMC7001329; doi:10.1186/s13100-020-0201-4)
Supplement: Supplementary file 3 — Additional file 3: Protocol files for each step of the LUMI-PCR protocol using a Beckman Biomek workstation. [file 13100_2020_201_MOESM3_ESM.zip]

Archive with 9 entries (8 files):
- A-tail Clean.xps
- __MACOSX/
- __MACOSX/._A-tail Clean.xps
- Clean post primary PCR.xps
- Clean post secondary PCR.xps
- Digest Clean.xps
- EndIt Clean.xps
- Size Select 1.xps
- Size Select 2.xps
